# Supplementary material for: Validation in Drosophila of the in silico predicted clomipramine as repurposable for SOD1-ALS
Source: Neurotherapeutics. 2025 Nov 14;23(1):e00793. doi: 10.1016/j.neurot.2025.e00793 (PMC12976505; doi:10.1016/j.neurot.2025.e00793)
Supplement: Table S1 — Clomipramine potential ligands identified by PharmMapper analysis. The Microsoft Excel file contains the table with the top 299 molecules identified by PharmMapper as potential ligands for clomipramine, ranked by fit score. The Filtered Rank column indicates the reordered position of these ligands after excluding those from prokaryotes, plants, and viruses (green background). [file mmc1.xlsx]

## Sheet: PharmMapper Analysis
Rank	Filtered Rank	Fit	Norm Fit	zscore	Name	Organism	Uniprot ID	Function
1		2.985	0.9949	1.65866	Phospholipase A1	E. coli	P0A921	Cell wall/membrane/envelope biogenesis
2		2.974	0.9915	1.57975	Outer membrane protein A	E. coli	P0A910	Required for the action of colicins K and L and for the stabilization of mating aggregates in conjugation.
3	1	2.97	0.9901	1.60437	Steryl-sulfatase	H. sapiens	STS_HUMAN	Conversion of sulfated steroid precursors to estrogens during pregnancy.
4		2.957	0.9857	1.39786	Gag-Pol polyprotein	HIV Virus	P03367	Gag-Pol polyprotein and Gag polyprotein may regulate their own translation, by the binding genomic RNA in the 5'-UTR.
5		2.947	0.9824	1.48761	Outer membrane protein F	E. coli	P02931	Cell wall/membrane/envelope biogenesis
6		2.941	0.9802	1.68054	Parathion hydrolase	P. diminuta	P0A434	It catalyzes the hydrolysis of the insecticide paraoxon at a rate approaching the diffusion limit and thus appears to be optimally evolved for utilizing this synthetic substrate.
7	2	2.94	0.9799	1.45247	Rhodopsin	B. taurus	P02699	Photoreceptor required for image-forming vision at low light intensity. Required for photoreceptor cell viability after birth.
8		2.933	0.9778	1.48169	Surface protein A	N. meningitidis	Q9RP17	Involved in porin activity
9	3	2.933	0.9776	1.45374	Cytochrome c peroxidase, mitochondrial	S. cerevisiae	P00431	Inorganic ion transport and metabolism
10		2.928	0.9759	1.37185	ATP synthase C chain, sodium ion specific	P. modestum	P21905	Energy production and conversion
11	4	2.925	0.9751	1.50721	Caspase-7	H. sapiens	CASP7_HUMAN	Involved in the activation cascade of caspases responsible for apoptosis execution.
12		2.923	0.9744	1.49004	Glycerol-3-phosphate dehydrogenase [NAD+], glycosomal	L. mexicana	P90551	Involved in oxidoreductase activity
13	5	2.893	0.9643	1.33811	Major urinary protein 6	M. musculus	P02762	Binds pheromones that are released from drying urine of males. These pheromones affect the sexual behavior of females.
14	6	2.88	0.96	1.31842	Serum albumin	H. sapiens	ALBU_HUMAN	Serum albumin, the main protein of plasma, has a good binding capacity for water, Ca(2+), Na(+), K(+), fatty acids, hormones, bilirubin and drugs. Its main function is the regulation of the colloidal osmotic pressure of blood.
15	7	2.877	0.9589	1.20172	Prostaglandin G/H synthase 1	O. aries	P05979	Involved in peroxidase activity
16	8	2.868	0.9561	1.2125	Odorant-binding protein	S. scrofa	P81245	This protein is found in nasal epithelium and it binds a wide variety of chemical odorants.
17		2.855	0.9518	1.21359	Lysozyme	T4	P00720	Involved in lysozyme activity
18		2.855	0.9517	1.1677	Sensory rhodopsin-2	N. faraonis	P42196	Involved in ion channel activity
19		2.851	0.9504	1.15231	Bacteriorhodopsin	H. salinarum	P02945	Involved in ion channel activity
20	9	2.819	0.9397	1.08007	Proto-oncogene serine/threonine-protein kinase Pim-1	H. sapiens	PIM1_HUMAN	Plays a role in signal transduction in blood cells.
21	10	2.817	0.939	1.05767	Apolipoprotein A-II	H. sapiens	APOA2_HUMAN	May stabilize HDL (high density lipoprotein) structure by its association with lipids, and affect the HDL metabolism.
22	11	2.805	0.935	0.987312	Chymotrypsinogen A	B. taurus	P00766	Involved in protease activity
23	12	3.729	0.9321	3.86512	Beta-secretase 1	H. sapiens	BACE1_HUMAN	Responsible for the proteolytic processing of the amyloid precursor protein (APP). Cleaves at the N-terminus of the A-beta peptide sequence, between residues 671 and 672 of APP, leads to the generation and extracellular release of beta-cleaved soluble APP
24		2.743	0.9144	0.816259	Vitamin B12 transporter btuB	E. coli	P06129	Coenzyme transport and metabolism
25	13	2.681	0.8938	0.586337	Major urinary protein	R. norvegicus	P02761	Involved in phermone binding
26		3.471	0.8677	2.53475	NalP	E. coli	Q8GKS5	Involved in subtilase activity
27		3.323	0.8308	1.9869	Ribosome recycling factor	E. coli	P0A808	Translation, ribosomal structure and biogenesis
28		3.301	0.8252	2.91941	Autolysin	S. pneumoniae	P06653	Involved in N-acetylmuramoyl-L-alanine amidase activity
29		2.348	0.7826	-0.746696	Cell division protein zipA	E. coli	ZIPA_ECOLI	Interacts directly with the cell division protein ftsZ. Probable receptor for the septal ring structure, may anchor it to the inner-membrane.
30	14	3.081	0.7703	1.11859	Vitamin D-binding protein	H. sapiens	VTDB_HUMAN	Multifunctional protein found in plasma, ascitic fluid, cerebrospinal fluid, and urine and on the surface of many cell types. In plasma, it carries the vitamin D sterols and prevents polymerization of actin by binding its monomers. DBP associates with mem
31	15	2.306	0.7685	-0.946943	MAP kinase-activated protein kinase 2	H. sapiens	P49137	Involved in protein kinase activity
32		2.305	0.7683	-1.38073	Steroid Delta-isomerase	P. putida	P07445	Involved in steroid delta-isomerase activity
33	16	2.995	0.7488	1.65546	Troponin C, slow skeletal and cardiac muscles	G. gallus	P09860	Troponin is the central regulatory protein of striated muscle contraction. Tn consists of three components: Tn-I which is the inhibitor of actomyosin ATPase, Tn-T which contains the binding site for tropomyosin and Tn-C. The binding of calcium to Tn-C abolishes the inhibitory action of Tn on actin filaments.
34	17	2.99	0.7475	1.51308	Phospholipase A2, basic	G. blomhoffi	P04417	Involved in phospholipase A2 activity
35	18	4.456	0.7427	1.65004	Medium-chain specific acyl-CoA dehydrogenase, mitochondrial	S. scrofa	P41367	Lipid transport and metabolism
36	19	2.964	0.7409	1.48612	Proto-oncogene tyrosine-protein kinase LCK	H. sapiens	LCK_HUMAN	Tyrosine kinase that plays an essential role for the selection and maturation of developing T-cell in the thymus and in mature T-cell function. Is constitutively associated with the cytoplasmic portions of the CD4 and CD8 surface receptors and plays a key
37	20	2.95	0.7375	1.12795	Nitric oxide synthase, inducible	M. musculus	P29477	Inorganic ion transport and metabolism
38		2.925	0.7313	1.19016	Nicotinate-nucleotide--dimethylbenzimidazole phosphoribosyltransferase	S. paratyphi	A9MTA4	Catalyzes the synthesis of alpha-ribazole-5'-phosphate from nicotinate mononucleotide (NAMN) and 5,6-dimethylbenzimidazole (DMB).
39	21	2.913	0.7283	0.977824	Phospholipase A2 VRV-PL-VIIIa	D. russellii	P59071	Involved in phospholipase A2 activity
41		2.904	0.726	0.993017	Porin	F. blasticum	P39767	Forms channels that allow the passive diffusion of small hydrophilic solutes up to an exclusion limit of about 0.6 kDa
42		2.885	0.7212	0.921587	UvrABC system protein B	T. thermophilus	Q56243	Replication, recombination and repair
43		2.879	0.7198	0.520837	Fe(3+) dicitrate transport protein fecA	E. coli	P13036	Inorganic ion transport and metabolism
44	22	2.869	0.7173	1.01438	Nuclear receptor ROR-alpha	H. sapiens	RORA_HUMAN	Orphan nuclear receptor. Binds DNA as a monomer to hormone response elements (HRE) containing a single core motif half-site preceded by a short A-T-rich sequence. This isomer binds to the consensus sequence 5-[AT][TA]A[AT][CGT]TAGGTCA-3.
45		3.586	0.7172	2.81923	Vanillyl-alcohol oxidase	P. simplicissimum	P56216	Energy production and conversion
46	23	2.863	0.7159	0.89387	Acetylcholinesterase	D. melanogaster	ACES_DROME	Rapidly hydrolyzes choline released into the synapse. It can hydrolyze butyrylthiocholine.
47		2.863	0.7157	0.417656	P450cin	C. braakii	Q8VQF6	Involved in monooxygenase activity
48		2.852	0.7131	0.421824	Bilin-binding protein	P. brassicae	BBP_PIEBR	This protein binds the blue pigments bilins.
49		2.797	0.6992	0.441616	Lipoprotein mxiM	S. flexneri	P0A1X2	Involved in the secretion of the Ipa antigens.
50	24	2.771	0.6927	0.803681	Amine oxidase [flavin-containing] B	H. sapiens	AOFB_HUMAN	Catalyzes the oxidative deamination of biogenic and xenobiotic amines and has important functions in the metabolism of neuroactive and vasoactive amines in the central nervous system and peripheral tissues. MAOB preferentially degrades benzylamine and phe
51	25	2.75	0.6875	0.488428	Cutinase 1	F. vanettenii	P00590	Involved in hydrolase activity
52		3.425	0.685	1.91038	Bifunctional P-450/NADPH-P450 reductase	P. megaterium	P14779	Inorganic ion transport and metabolism
53	26	2.737	0.6841	0.739065	Aldose reductase	H. sapiens	ALDR_HUMAN	Catalyzes the NADPH-dependent reduction of a wide variety of carbonyl-containing compounds to their corresponding alcohols with a broad range of catalytic efficiencies.
54	27	2.72	0.68	0.39786	Prostaglandin G/H synthase 2	M. musculus	Q05769	Involved in peroxidase activity
55	28	2.71	0.6774	0.721211	Proto-oncogene tyrosine-protein kinase Src	G. gallus	P00523	Non-receptor protein tyrosine kinase which is activated following engagement of many different classes of cellular receptors including immune response receptors, integrins and other adhesion receptors, receptor protein tyrosine kinases, G protein-coupled receptors as well as cytokine receptors.
56	29	2.707	0.6768	0.293563	Peroxisomal acyl-coenzyme A oxidase 1	R. norvegicus	P07872	Involved in acyl-CoA oxidase activity
57	30	3.347	0.6695	2.16038	Tyrosine-protein phosphatase non-receptor type 11	H. sapiens	PTN11_HUMAN	Acts downstream of various receptor and cytoplasmic protein tyrosine kinases to participate in the signal transduction from the cell surface to the nucleus.
58	31	2.667	0.6668	0.454298	Alcohol dehydrogenase 1B	H. sapiens	ADH1B_HUMAN
59	32	2.651	0.6627	-0.184314	Kinesin-like protein KIF11	H. sapiens	KIF11_HUMAN	Motor protein required for establishing a bipolar spindle. Blocking of KIF11 prevents centrosome migration and arrest cells in mitosis with monoastral microtubule arrays.
60	33	3.26	0.652	1.47749	SEC14-like protein 2	H. sapiens	O76054	Involved in transporter activity
61	34	3.255	0.6511	1.66211	Hepatocyte nuclear factor 4-alpha	R. norvegicus	P22449	Involved in transcription factor activity
62		3.898	0.6497	4.54306	Enoyl-[acyl-carrier-protein] reductase [NADH]	M. tubercolosis	INHA_MYCTU	Involved in the resistance against the antituberculosis drugs isoniazid and ethionamide.
63		3.208	0.6415	1.57841	3-oxoacyl-[acyl-carrier-protein] synthase 1	E. coli	P0A953	Lipid transport and metabolism
64		2.564	0.6409	0.108949	Polyamine oxidase	Z. mays	O64411	Amino acid transport and metabolism
65	35	2.557	0.6394	0.048994	Cholinesterase	H. sapiens	CHLE_HUMAN	Enzymes that break down acetylcholine, a neurotransmitter crucial for nerve and muscle function.
66	36	2.525	0.6313	-0.168049	Estrogen-related receptor gamma	H. sapiens	P62508	Orphan receptor that acts as transcription activator in the absence of bound ligand. Binds specifically to an estrogen response element and activates reporter genes controlled by estrogen response elements (By similarity). Induces the expression of PERM1 in the skeletal muscle.
67	37	2.516	0.629	-0.00558116	Dipeptidyl peptidase 4	H. sapiens	DPP4_HUMAN	Removes N-terminal dipeptides sequentially from polypeptides having unsubstituted N-termini provided that the penultimate residue is proline. Plays a role in T-cell activation.
68	38	2.509	0.6272	-0.480416	Homoserine dehydrogenase	S. cerevisiae	P31116	Amino acid transport and metabolism
69	39	2.5	0.625	-0.805932	Calmodulin	X. laevis	P62155	Calmodulin mediates the control of a large number of enzymes, ion channels and other proteins by Ca(2+). Among the enzymes to be stimulated by the calmodulin-Ca(2+) complex are a number of protein kinases and phosphatases.
70		3.708	0.618	2.26643	Non-specific lipid-transfer protein	Z. mays	P19656	Involved in lipid binding
71		2.467	0.6167	-0.605629	Protease 7	E. coli	P09169	Involved in endopeptidase activity
72	40	2.447	0.6117	-0.0242342	cAMP-dependent protein kinase catalytic subunit alpha	B. taurus	P00517	Involved in protein serine/threonine kinase activity
73	41	2.435	0.6088	-0.458731	Dihydroorotate dehydrogenase, mitochondrial	H. sapiens	PYRD_HUMAN
74		3.602	0.6003	2.39375	METHOXY MYCOLIC ACID SYNTHASE 2 MMAA2	M. tubercolosis	Q79FX6	Involved in cyclopropane-fatty-acyl-phospholipid synthase activity
75		2.996	0.5992	1.65011	Streptopain	S. pyogenes	P0C0J0	Important streptococcal virulence factor which cleaves human fibronectin and degrades vitronectin.
76		2.974	0.5948	1.21244	Genome polyprotein	Dengue virus	P12823	Involved in nucleic acid binding
77		3.555	0.5924	1.9457	Chemosensory protein	M. brassicae	Q9NG96	NONE
78	42	2.947	0.5894	1.27474	Dihydrofolate reductase	C. albicans	P22906	Coenzyme transport and metabolism
79	43	3.534	0.589	3.25872	Methionine aminopeptidase 2	H. sapiens	AMPM2_HUMAN	Removes the amino-terminal methionine from nascent proteins.
80	44	2.353	0.5882	-1.4593	3-alpha-hydroxysteroid dehydrogenase	R. norvegicus	P23457	Involved in oxidoreductase activity
81	45	2.931	0.5862	0.650339	Prothrombin	H. sapiens	THRB_HUMAN	Thrombin, which cleaves bonds after Arg and Lys, converts fibrinogen to fibrin and activates factors V, VII, VIII, XIII, and, in complex with thrombomodulin, protein C.
82	46	2.924	0.5848	0.421755	Phospholipase A2 homolog 2	B. pirajai	P82287	Involved in phospholipase A2 activity
83	47	2.91	0.5819	0.938695	Cell division protein kinase 2	H. sapiens	P24941	Involved in protein kinase activity
84		2.905	0.5809	0.808356	Casein kinase II subunit alpha	Z. mays	P28523	Involved in protein kinase activity
85	48	2.9	0.5799	0.167538	Fatty acid-binding protein, adipocyte	M. musculus	P04117	Involved in fatty acid binding
86	49	2.898	0.5795	1.01274	Epidermal growth factor receptor	H. sapiens	EGFR_HUMAN	Receptor for EGF, but also for other members of the EGF family, as TGF-alpha, amphiregulin, betacellulin, heparin-binding EGF-like growth factor, GP30 and vaccinia virus growth factor.
87	50	2.893	0.5786	0.986557	Glutathione S-transferase P	H. sapiens	GSTP1_HUMAN	Conjugation of reduced glutathione to a wide number of exogenous and endogenous hydrophobic electrophiles.
88	51	2.313	0.5782	-1.18467	Mitogen-activated protein kinase 8	H. sapiens	MK08_HUMAN	Responds to activation by environmental stress and pro- inflammatory cytokines by phosphorylating a number of transcription factors, primarily components of AP-1 such as JUN, JDP2 and ATF2 and thus regulates AP-1 transcriptional activity.
89	52	2.89	0.578	0.832717	Elongation factor 2	S. cerevisiae	P32324	Translation, ribosomal structure and biogenesis
90		2.883	0.5766	0.683443	Protein crcA	E. coli	P37001	Not known; overproduction leads to camphor resistance and chromosome condensation
91		2.875	0.575	0.278082	3-oxoacyl-[acyl-carrier-protein] synthase 3	M. tubercolosis	P0A574	Lipid transport and metabolism
92		2.823	0.5646	0.140285	Non-specific lipid-transfer protein 1	H. vulgare	P07597	Involved in lipid binding
93		2.807	0.5613	0.261527	Phospholipase A2 isoform 1	B. caeruleus	Q6SLM2	Involved in phospholipase A2 activity
94	53	2.795	0.559	0.667265	Steroid hormone receptor ERR1	H. sapiens	P11474	Binds to an ERR-alpha response element (ERRE) containing a single consensus half-site, 5'-TNAAGGTCA-3'. Can bind to the medium-chain acyl coenzyme A dehydrogenase (MCAD) response element NRRE-1 and may act as an important regulator of MCAD promoter.
95	54	2.794	0.5588	0.64861	Transthyretin	H. sapiens	TTHY_HUMAN	Thyroid hormone-binding protein. Probably transports thyroxine from the bloodstream to the brain.
96	55	2.791	0.5581	0.990483	Renin	H. sapiens	RENI_HUMAN	Renin is a highly specific endopeptidase, whose only known function is to generate angiotensin I from angiotensinogen in the plasma, initiating a cascade of reactions that produce an elevation of blood pressure and increased sodium retention by the kidney
97	56	2.766	0.5533	-0.209732	Bile salt sulfotransferase	H. sapiens	Q06520	Involved in sulfotransferase activity
98	57	2.765	0.5531	0.0680186	Arachidonate 15-lipoxygenase	O. cuniculus	P12530	Non-heme iron-containing dioxygenase that catalyzes the stereo-specific peroxidation of free and esterified polyunsaturated fatty acids generating a spectrum of bioactive lipid mediators.
99	58	2.751	0.5503	0.559918	Phenylethanolamine N-methyltransferase	H. sapiens	PNMT_HUMAN	Converts noradrenaline to adrenaline.
100		2.748	0.5497	0.181425	Caffeic acid 3-O-methyltransferase	M. sativa	P28002	Secondary metabolites biosynthesis, transport and catabolism
101	59	2.745	0.549	0.671783	Androgen receptor	R. norvegicus	P15207	Steroid hormone receptors are ligand-activated transcription factors that regulate eukaryotic gene expression and affect cellular proliferation and differentiation in target tissues. Transcription factor activity is modulated by bound coactivator and corepressor proteins.
102	60	2.739	0.5479	-0.0835328	Corticosteroid 11-beta-dehydrogenase isozyme 1	H. sapiens	DHI1_HUMAN	Catalyzes reversibly the conversion of cortisol to the inactive metabolite cortisone. Catalyzes reversibly the conversion of 7-ketocholesterol to 7-beta-hydroxycholesterol. In intact cells, the reaction runs only in one direction, from 7- ketocholesterol
103		3.286	0.5477	1.31116	Nonspecific lipid-transfer protein	Z. mays	P19656	Involved in lipid binding
104		2.718	0.5437	-0.12884	Trichodiene synthase	F. sporotrichiodes	P13513	Involved in trichodiene synthase activity
105	61	2.716	0.5431	-0.0803982	Alpha-mannosidase 2	D. melanogaster	Q24451	Carbohydrate transport and metabolism
106		2.707	0.5414	-0.16762	HTH-type transcriptional regulator qacR	S. aureus	P0A0N4	Transcriptional repressor of qacA. Binds to IR1, an unusually long 28 bp operator, which is located downstream from the qacA promoter and overlaps its transcription start site. QacR is induced from its IR1 site by binding to one of many structurally dissimilar cationic lipophilic compounds, which are also substrates of QacA.
107		3.238	0.5396	1.0439	Acyl-CoA thioesterase 2	E. coli	P0AGG2	Lipid transport and metabolism
108	62	2.678	0.5355	0.47877	Mitogen-activated protein kinase 1	R. norvegicus	P63086	Serine/threonine kinase which acts as an essential component of the MAP kinase signal transduction pathway.
109		2.675	0.5351	0.252666	Dethiobiotin synthetase	E. coli	P13000	Coenzyme transport and metabolism
110		2.675	0.5349	0.0981387	Lysine N-acyltransferase mbtK	M. bovis	P64820	Translation, ribosomal structure and biogenesis
111		2.129	0.5324	-2.29178	DNA repair and recombination protein radA	P. furiosus	O74036	Involved in nucleotide binding
112	63	2.657	0.5314	-0.0428515	Histone deacetylase 8	H. sapiens	Q9BY41	Chromatin structure and dynamics
113		2.125	0.5312	-1.53803	Alpha-lytic protease	L. enzymogenes	P00778	Involved in serine-type peptidase activity
114	64	2.651	0.5302	-0.457277	Orphan nuclear receptor NR1I3	M. musculus	O35627	Involved in transcription factor activity
115	65	2.651	0.5301	-0.401985	Wiskott-Aldrich syndrome protein	H. sapiens	WASP_HUMAN	Effector protein for Rho-type GTPases, providing a link with the Arp2/3 complex that regulates the structure and dynamics of the actin cytoskeleton. Important for efficient actin polymerization.
116		2.115	0.5287	-2.5182	Lipase B	P. antartica	P41365	Involved in triacylglycerol lipase activity
117	66	2.062	0.5155	-2.73529	Annexin A5	H. sapiens	ANXA5_HUMAN	This protein is an anticoagulant protein that acts as an indirect inhibitor of the thromboplastin-specific complex, which is involved in the blood coagulation cascade.
118	67	2.564	0.5127	-0.410254	Glycylpeptide N-tetradecanoyltransferase	C. albicans	P30418	Involved in glycylpeptide N-tetradecanoyltransferase activity
119	68	2.555	0.511	-0.355906	E3 ubiquitin-protein ligase Mdm2	H. sapiens	MDM2_HUMAN	Inhibits TP53/p53- and TP73/p73-mediated cell cycle arrest and apoptosis by binding its transcriptional activation domain. Functions as a ubiquitin ligase E3, in the presence of E1 and E2, toward p53 and itself. Permits the nuclear export of p53 and targe
120	69	2.043	0.5107	-2.54831	Phospholipase A2, major isoenzyme	S. scrofa	P00592	Involved in phospholipase A2 activity
121	70	2.551	0.5101	-0.36031	Phosphatidylinositol-4,5-bisphosphate 3-kinase catalytic subunit gamma isoform	H. sapiens	PK3CG_HUMAN	3-phosphorylates the cellular phosphoinositide PtdIns- 4,5-biphosphate (PtdIns(4,5)P2) to produce PtdIns-3, 4,5- triiphosphate (PtdIns(3,4,5)P3). Links G-protein coupled receptor activation to the secondary messenger PtdIns(3,4,5)P3 production.
122	71	3.047	0.5078	1.6851	Nitric oxide synthase, endothelial	B. taurus	P29473	Inorganic ion transport and metabolism
123	72	2.535	0.507	-0.240546	Carbonic anhydrase 2	H. sapiens	CAH2_HUMAN	Essential for bone resorption and osteoclast differentiation (By similarity). Reversible hydration of carbon dioxide.
124	73	2.994	0.499	1.00173	Receptor tyrosine-protein kinase erbB-4	H. sapiens	ERBB4_HUMAN	Specifically binds and is activated by neuregulins, NRG- 2, NRG-3, heparin-binding EGF-like growth factor, betacellulin and NTAK. Interaction with these factors induces cell differentiation. Not activated by EGF, TGF-A, and amphiregulin.
125	74	2.494	0.4988	0.0932732	Cyclin-T1	H. sapiens	CCNT1_HUMAN	Regulatory subunit of the cyclin-dependent kinase pair (CDK9/cyclin-T1) complex, also called positive transcription elongation factor B (P-TEFb), which is proposed to facilitate the transition from abortive to productive elongation by phosphorylating the
126		3.481	0.4973	0.911621	Fumarate reductase flavoprotein subunit	E. coli	FRDA_ECOLI	Two distinct, membrane-bound, FAD-containing enzymes are responsible for the catalysis of fumarate and succinate interconversion; the fumarate reductase is used in anaerobic growth, and the succinate dehydrogenase is used in aerobic growth.
127	75	2.982	0.4971	0.343315	Phospholipase A2	V. ammodytes	P14420	Involved in phospholipase A2 activity
128	76	2.978	0.4963	0.771203	Integrin alpha-L	H. sapiens	ITAL_HUMAN	Integrin alpha-L/beta-2 is a receptor for ICAM1, ICAM2, ICAM3 and ICAM4. It is involved in a variety of immune phenomena including leukocyte-endothelial cell interaction, cytotoxic T-cell mediated killing, and antibody dependent killing by granulocytes an
129		2.976	0.496	1.04743	Phenazine biosynthesis protein PhzD	P. aeruginosa	Q7DC80	Involved in catalytic activity
130	77	2.974	0.4957	1.02054	Progesterone receptor	H. sapiens	P06401	Involved in transcription factor activity
131	78	2.973	0.4955	1.26192	Histo-blood group ABO system transferase	H. sapiens	P16442	Involved in transferase activity, transferring hexosyl groups
132	79	2.474	0.4948	-0.770018	Bile acid receptor	H. sapiens	NR1H4_HUMAN	Receptor for bile acids such as chenodeoxycholic acid, lithocholic acid and deoxycholic acid. Represses the transcription of the cholesterol 7-alpha-hydroxylase gene (CYP7A1) and activates the intestinal bile acid-binding protein (IBABP). Activates the tr
133		2.96	0.4933	1.44445	Nitroreductase family protein	B. cereus	Q81EW9	Involved in oxidoreductase activity
134		2.959	0.4932	0.385576	Nonspecific lipid-transfer protein 1	H. vulgare	P07597	Involved in lipid binding
135	80	2.459	0.4917	-0.756735	Estradiol 17-beta-dehydrogenase 1	H. sapiens	P14061	Lipid transport and metabolism
136	81	2.945	0.4908	0.492141	Collagenase 3	H. sapiens	MMP13_HUMAN	Degrades collagen type I. Does not act on gelatin or casein. Could have a role in tumoral process.
137	82	2.942	0.4903	0.84988	Flavin reductase	H. sapiens	P30043	Cell wall/membrane/envelope biogenesis
138	83	2.452	0.4903	-0.760081	Serine/threonine-protein kinase Chk1	H. sapiens	CHK1_HUMAN	Required for checkpoint mediated cell cycle arrest in response to DNA damage or the presence of unreplicated DNA. May also negatively regulate cell cycle progression during unperturbed cell cycles. Recognizes the substrate consensus sequence [R-X-X- S/T].
139	84	2.936	0.4893	0.424896	Acetyl-CoA carboxylase	S. cerevisiae	Q00955	Lipid transport and metabolism
140		2.934	0.489	0.297962	Enoyl-[acyl-carrier-protein] reductase [NADH], chloroplastic	B. napus	P80030	Involved in oxidoreductase activity
141		2.933	0.4889	0.365946	Camphor 5-monooxygenase	P. putida	P00183	Secondary metabolites biosynthesis, transport and catabolism
142	85	2.422	0.4844	-0.913213	Mitogen-activated protein kinase 14	H. sapiens	Q16539	Involved in MAP kinase activity
143		3.387	0.4839	1.24712	14 kDa fatty acid-binding protein	S. mansoni	P29498	Involved in fatty acid binding
144		2.903	0.4838	0.519738	Long-chain fatty acid transport protein	E. coli	P10384	Lipid transport and metabolism
145		2.417	0.4834	-0.322288	Ammonia channel	E. coli	P69681	Inorganic ion transport and metabolism
146	86	2.9	0.4833	0.121521	Alcohol dehydrogenase class-3	H. sapiens	ADHX_HUMAN	Class-III ADH is remarkably ineffective in oxidizing ethanol, but it readily catalyzes the oxidation of long-chain primary alcohols and the oxidation of S-(hydroxymethyl) glutathione.
147		2.89	0.4816	0.86775	Squalene--hopene cyclase	Bacillus	P33247	Lipid transport and metabolism
148	87	2.407	0.4814	-0.721329	Heat shock protein HSP 90-alpha	H. sapiens	HS90A_HUMAN	Molecular chaperone. Has ATPase activity (By similarity).
149		2.877	0.4794	0.803465	Meso-diaminopimelate D-dehydrogenase	C. glutamicum	P04964	Involved in oxidoreductase activity, acting on the aldehyde or oxo group of donors, NAD or NADP as acceptor
150		2.871	0.4786	1.01747	Inosine-5-monophosphate dehydrogenase	T. foetus	P50097	Nucleotide transport and metabolism
151	88	2.87	0.4783	0.708066	Tyrosine-protein kinase CSK	H. sapiens	CSK_HUMAN	Specifically phosphorylates Tyr-504 on LCK, which acts as a negative regulatory site. Can also act on the LYN and FYN kinases.
152		2.865	0.4776	-0.125205	Succinate dehydrogenase flavoprotein subunit	E. coli	P0AC41	Involved in oxidoreductase activity
153	89	2.865	0.4775	0.968721	Peroxisome proliferator-activated receptor delta	H. sapiens	PPARD_HUMAN	Receptor that binds peroxisome proliferators such as hypolipidemic drugs and fatty acids. Once activated by a ligand, the receptor binds to a promoter element in the gene for acyl-CoA oxidase and activates its transcription. It therefore controls the pero
154		2.865	0.4774	0.342128	Lipase	T. lanuginosus	O59952	Lipid transport and metabolism
155	90	2.863	0.4772	0.452482	Mitogen-activated protein kinase 10	H. sapiens	P53779	Involved in MAP kinase activity
156	91	2.857	0.4762	0.345215	Oxysterols receptor LXR-beta	H. sapiens	NR1H2_HUMAN	Orphan receptor. Binds preferentially to double-stranded oligonucleotide direct repeats having the consensus half-site sequence 5-AGGTCA-3 and 4-nt spacing (DR-4).
157	92	2.851	0.4751	-0.00402988	Nuclear receptor ROR-beta	R. norvegicus	P45446	Nuclear receptor that binds DNA as a monomer to ROR response elements (RORE) containing a single core motif half-site 5'-AGGTCA-3' preceded by a short A-T-rich sequence.
158	93	3.321	0.4744	1.91232	Protein farnesyltransferase/geranylgeranyltransferase type-1 subunit alpha	H. sapiens	FNTA_HUMAN	Catalyzes the transfer of a farnesyl or geranyl-geranyl moiety from farnesyl or geranyl-geranyl pyrophosphate to a cysteine at the fourth position from the C-terminus of several proteins having the C-terminal sequence Cys-aliphatic-aliphatic-X. The alpha
159		2.842	0.4736	0.579871	GFP-like fluorescent chromoprotein FP538	Zoanthus	Q9U6Y4	Pigment protein that is yellow in color
160		2.839	0.4731	0.15231	Actin-depolymerizing factor 1	A. thaliana	Q39250	Involved in actin binding
161	94	2.837	0.4729	0.165815	Tyrosine-protein kinase SYK	H. sapiens	KSYK_HUMAN	Positive effector of BCR-stimulated responses. Couples the B-cell antigen receptor (BCR) to the mobilization of calcium ion either through a phosphoinositide 3-kinase-dependent pathway, when not phosphorylated on tyrosines of the linker region, or through
162	95	2.834	0.4723	0.773566	Ganglioside GM2 activator	H. sapiens	P17900	Involved in sphingolipid activator protein activity
163		2.812	0.4686	0.521158	Biotin carboxylase	E. coli	P24182	This protein is a component of the acetyl coenzyme A carboxylase complex; first, biotin carboxylase catalyzes the carboxylation of the carrier protein and then the transcarboxylase transfers the carboxyl group to form malonyl-CoA.
164	96	2.781	0.4635	0.464529	Putative S-adenosyl-L-methionine-dependent methyltransferase ML2640	M. leprae	Q9CCZ4	Exhibits S-adenosyl-L-methionine-dependent methyltransferase activity.
165		2.741	0.4568	0.629223	Lactose operon repressor	E. coli	P03023	Involved in transcription factor activity
166		2.74	0.4567	0.298557	Transcriptional regulator, HTH_3 family	V. cholerae	Q9KQN0	Involved in sequence-specific DNA binding
167	97	3.196	0.4566	0.950188	Hepatocyte nuclear factor 4-gamma	H. sapiens	Q14541	Involved in transcription factor activity
168	98	2.738	0.4563	0.31906	Alpha-1-antitrypsin	H. sapiens	A1AT_HUMAN	Inhibitor of serine proteases. Its primary target is elastase, but it also has a moderate affinity for plasmin and thrombin. Inhibits trypsin, chymotrypsin and plasminogen activator. The aberrant form inhibits insulin-induced NO synthesis in platelets, de
169	99	2.735	0.4558	-0.291369	Adenosine kinase	H. sapiens	P55263	ATP dependent phosphorylation of adenosine and other related nucleoside analogs to monophosphate derivatives. Serves as a potential regulator of concentrations of extracellular adenosine and intracellular adenine nucleotides.
170		3.167	0.4524	0.657782	UDP-3-O-[3-hydroxymyristoyl] N-acetylglucosamine deacetylase	A. aeolicus	O67648	Cell wall/membrane/envelope biogenesis
171	100	2.699	0.4498	0.40364	RAC-beta serine/threonine-protein kinase	H. sapiens	AKT2_HUMAN	General protein kinase capable of phosphorylating several known proteins.
172		2.247	0.4493	-1.99513	Scytalone dehydratase	P. oryzae	P56221	Involved in hydro-lyase activity
173		2.238	0.4476	-1.6838	Iron(III) dicitrate transport protein fecA	E. coli	P13036	Inorganic ion transport and metabolism
174	101	2.236	0.4473	-1.70932	Alcohol dehydrogenase E chain	E. caballus	P00327	Energy production and conversion
175	102	2.683	0.4471	-0.377098	Sex hormone-binding globulin	H. sapiens	SHBG_HUMAN	Functions as an androgen transport protein, but may also be involved in receptor mediated processes. Each dimer binds one molecule of steroid. Specific for 5-alpha-dihydrotestosterone, testosterone, and 17-beta-estradiol. Regulates the plasma metabolic cl
176	103	2.668	0.4447	-0.519259	Fatty acid-binding protein, intestinal	R. norvegicus	P02693	Involved in transporter activity
177	104	3.518	0.4397	1.94488	Chymotrypsin-like elastase family member 1	S. scrofa	P00772	Involved in protease activity
178	105	2.626	0.4377	-0.560669	Pheromone-binding protein	B. mori	P34174	Involved in odorant binding
179	106	2.621	0.4368	-0.423995	Oxysterols receptor LXR-alpha	H. sapiens	NR1H3_HUMAN	Orphan receptor. Interaction with RXR shifts RXR from its role as a silent DNA-binding partner to an active ligand- binding subunit in mediating retinoid responses through target genes defined by LXRES. LXRES are DR4-type response elements characterized b
180	107	2.619	0.4364	0.183975	Estrogen receptor	H. sapiens	ESR1_HUMAN	Nuclear hormone receptor. The steroid hormones and their receptors are involved in the regulation of eukaryotic gene expression and affect cellular proliferation and differentiation in target tissues.
181	108	2.589	0.4316	-0.525342	Glutathione-requiring prostaglandin D synthase	H. sapiens	PTGD2_HUMAN	Catalyzes the conversion of PGH2 to PGD2, a prostaglandin involved in smooth muscle contraction/relaxation and a potent inhibitor of platelet aggregation.
182		3.447	0.4309	1.89337	Peroxisomal (S)-2-hydroxy-acid oxidase	S. oleracea	P05414	Energy production and conversion
183	109	2.154	0.4307	-1.56774	Mineralocorticoid receptor	H. sapiens	MCR_HUMAN	Receptor for both mineralocorticoids (MC) such as aldosterone and glucocorticoids (GC) such as corticosterone or cortisol. Binds to mineralocorticoid response elements (MRE) and transactivates target genes. The effect of MC is to increase ion and water tr
184	110	2.574	0.4291	-0.594837	Nuclear receptor subfamily 1 group I member 3	H. sapiens	NR1I3_HUMAN	Binds and transactivates the retinoic acid response elements that control expression of the retinoic acid receptor beta 2 and alcohol dehydrogenase 3 genes. Transactivates both the phenobarbital responsive element module of the human CYP2B6 gene and the C
185	111	2.572	0.4286	-0.577283	Tyrosine-protein phosphatase non-receptor type 1	H. sapiens	PTN1_HUMAN	May play an important role in CKII- and p60c-src-induced signal transduction cascades (By similarity).
186		2.998	0.4282	0.268269	Neocarzinostatin	S. malayensis	P0A3S0	Involved in DNA binding
187		2.994	0.4277	0.828694	Hyaluronate lyase	S. pneumoniae	Q54873	Involved in hyaluronidase activity
188	112	2.988	0.4269	1.12428	Glycogen synthase kinase-3 beta	H. sapiens	GSK3B_HUMAN	Participates in the Wnt signaling pathway. Implicated in the hormonal control of several regulatory proteins including glycogen synthase, MYB and the transcription factor JUN. Phosphorylates JUN at sites proximal to its DNA-binding domain, thereby reducin
189		2.543	0.4239	-0.426133	Biphenyl-2,3-diol 1,2-dioxygenase	P. xenovorans	P47228	Amino acid transport and metabolism
190		2.953	0.4219	0.755321	Acylamino-acid-releasing enzyme	A. pernix	Q9YBQ2	Amino acid transport and metabolism
191	113	2.53	0.4216	-0.717062	Trafficking protein particle complex subunit 3	H. sapiens	O43617	May play a role in vesicular transport from endoplasmic reticulum to Golgi
192		2.949	0.4213	0.235661	12-oxophytodienoate reductase 1	S. lycopersicum	Q9XG54	Energy production and conversion
193	114	2.948	0.4212	0.741335	Vascular endothelial growth factor receptor 2	H. sapiens	P35968	Tyrosine-protein kinase that acts as a cell-surface receptor for VEGFA, VEGFC and VEGFD. Plays an essential role in the regulation of angiogenesis, vascular development, vascular permeability, and embryonic hematopoiesis. Promotes proliferation, survival, migration and differentiation of endothelial cells.
194		2.526	0.421	-0.634823	Bifunctional dihydrofolate reductase-thymidylate synthase	P. falciparum	P13922	Nucleotide transport and metabolism
195	115	2.935	0.4193	0.597645	Gastric triacylglycerol lipase	C. lupus	P80035	Involved in triacylglycerol lipase activity
196	116	2.934	0.4192	0.308139	3-phosphoinositide-dependent protein kinase 1	H. sapiens	PDPK1_HUMAN	Phosphorylates and activates not only PKB/AKT, but also PKA, PKC-zeta, RPS6KA1 and RPS6KB1. May play a general role in signaling processes and in development (By similarity). Isoform 3 is catalytically inactive.
197	117	2.095	0.419	-1.84342	Aldo-keto reductase family 1 member C1	H. sapiens	Q04828	Involved in oxidoreductase activity
198	118	2.932	0.4188	0.09619	Fatty acid-binding protein 2	M. sexta	P31417	Involved in binding
199	119	3.348	0.4185	0.943892	Retinoic acid receptor RXR-alpha	H. sapiens	P19793	Involved in transcription factor activity
200	120	2.929	0.4184	-0.027194	Fatty acid-binding protein, brain	H. sapiens	FABP7_HUMAN	B-FABP could be involved in the transport of a so far unknown hydrophobic ligand with potential morphogenic activity during CNS development. It is required for the establishment of the radial glial fiber system in developing brain, a system that is necess
201	121	2.923	0.4176	0.459981	Insulin-like growth factor IA	H. sapiens	P01343	NONE
202	122	3.332	0.4165	1.30096	Ferrochelatase, mitochondrial	H. sapiens	P22830	Coenzyme transport and metabolism
203		2.89	0.4128	0.0408248	UPF0230 protein TM_1468	T. maritima	Q9X1H9	Energy production and conversion
204	123	2.885	0.4121	0.712589	cAMP-specific 3,5-cyclic phosphodiesterase 4D	H. sapiens	PDE4D_HUMAN	Regulates the levels of cAMP in the cell.
205	124	2.466	0.4111	-1.04946	Hepatocyte growth factor receptor	H. sapiens	MET_HUMAN	Receptor for hepatocyte growth factor and scatter factor. Has a tyrosine-protein kinase activity. Functions in cell proliferation, scattering, morphogenesis and survival.
206	125	2.87	0.41	-0.126399	Fatty acid-binding protein, heart	H. sapiens	FABPH_HUMAN	FABP are thought to play a role in the intracellular transport of long-chain fatty acids and their acyl-CoA esters.
207	126	2.869	0.4098	0.0834367	Estrogen sulfotransferase	H. sapiens	ST1E1_HUMAN	May control the level of the estrogen receptor by sulfurylating free estradiol. Maximally sulfates beta-estradiol and estrone at concentrations of 20 nM. Also sulfates dehydroepiandrosterone, pregnenolone, ethinylestradiol, equalenin, diethylstilbesterol
208	127	2.458	0.4097	-1.10555	TGF-beta receptor type-1	H. sapiens	TGFR1_HUMAN	On ligand binding, forms a receptor complex consisting of two type II and two type I transmembrane serine/threonine kinases. Type II receptors phosphorylate and activate type I receptors which autophosphorylate, then bind and activate SMAD transcriptional
209		2.865	0.4093	0.212513	Protoporphyrinogen oxidase, mitochondrial	N. tabacum	O24164	Coenzyme transport and metabolism
210		2.045	0.4091	-1.96128	Methionine aminopeptidase	E. coli	P0AE18	Translation, ribosomal structure and biogenesis
211	128	2.442	0.407	-1.16132	cAMP-specific 3,5-cyclic phosphodiesterase 4B	H. sapiens	PDE4B_HUMAN	May be involved in mediating central nervous system effects of therapeutic agents ranging from antidepressants to antiasthmatic and anti-inflammatory agents.
212		2.848	0.4068	0.396878	6-deoxyerythronolide B hydroxylase	S. erythraea	Q00441	Secondary metabolites biosynthesis, transport and catabolism
213	129	2.431	0.4052	-0.960134	Retinol-binding protein 4	H. sapiens	RET4_HUMAN	Delivers retinol from the liver stores to the peripheral tissues. In plasma, the RBP-retinol complex interacts with transthyretin, this prevents its loss by filtration through the kidney glomeruli.
214	130	2.821	0.4031	0.596621	Baculoviral IAP repeat-containing protein 4	H. sapiens	XIAP_HUMAN	Apoptotic suppressor. Has E3 ubiquitin-protein ligase activity.
215	131	2.415	0.4025	-1.02786	Beta-lactoglobulin	B. taurus	P02754	Involved in retinoid binding
216	132	2.4	0.4001	-1.3266	Tyrosine-protein kinase ITK/TSK	H. sapiens	Q08881	Involved in protein kinase activity
217	133	2.392	0.3986	-0.87807	cGMP-specific 3,5-cyclic phosphodiesterase	H. sapiens	PDE5A_HUMAN	Plays a role in signal transduction by regulating the intracellular concentration of cyclic nucleotides. This phosphodiesterase catalyzes the specific hydrolysis of cGMP to 5- GMP.
218	134	2.779	0.397	0.302968	72 kDa type IV collagenase	H. sapiens	MMP2_HUMAN	In addition to gelatin and collagens, it cleaves KiSS1 at a Gly-
219		2.779	0.397	0.321087	Bifunctional P-450:NADPH-P450 reductase	P. megaterium	P14779	Inorganic ion transport and metabolism
220	135	2.382	0.397	-1.25843	Peroxisome proliferator-activated receptor alpha	H. sapiens	PPARA_HUMAN	Receptor that binds peroxisome proliferators such as hypolipidemic drugs and fatty acids. Once activated by a ligand, the receptor binds to a promoter element in the gene for acyl-CoA oxidase and activates its transcription. It therefore controls the pero
221	136	2.377	0.3962	-0.689076	Estrogen receptor beta	H. sapiens	ESR2_HUMAN	Nuclear hormone receptor. Binds estrogens with an affinity similar to that of ESR1, and activates expression of reporter genes containing estrogen response elements (ERE) in an estrogen-dependent manner. Isoform beta-cx lacks ligand binding ability and ha
222	137	2.762	0.3945	-0.21438	Fatty acid-binding protein, liver	R. norvegicus	P02692	Involved in fatty acid binding
223		2.366	0.3944	-1.32007	Peptide deformylase	E. coli	P0A6K3	Translation, ribosomal structure and biogenesis
224	138	3.535	0.3928	0.855309	Protein KES1	S. cerevisiae	P35844	Lipid transporter involved in lipid countertransport between the Golgi complex and membranes of the endoplasmic reticulum: specifically exchanges sterol with phosphatidylinositol 4-phosphate (PI4P), delivering sterol to the Golgi in exchange for PI4P, which is degraded by the SAC1 phosphatase in the endoplasmic reticulum.
225		2.745	0.3922	0.514203	Neuraminidase	Influenza Virus	P03474	Catalyzes the removal of terminal sialic acid residues from viral and cellular glycoconjugates. Cleaves off the terminal sialic acids on the glycosylated HA during virus budding to facilitate virus release.
226	139	2.715	0.3879	-0.637259	Aldo-keto reductase family 1 member C3	H. sapiens	AK1C3_HUMAN	Catalyzes the conversion of aldehydes and ketones to alcohols. Catalyzes the reduction of prostaglandin (PG) D2, PGH2 and phenanthrenequinone (PQ) and the oxidation of 9-alpha,11-beta- PGF2 to PGD2. Functions as a bi-directional 3-alpha-, 17-beta- and 20-
227	140	2.71	0.3872	-0.379391	Gastrotropin	H. sapiens	FABP6_HUMAN	Ileal protein which stimulates gastric acid and pepsinogen secretion. Seems to be able to bind to bile salts and bilirubins.
228	141	3.096	0.387	0.146832	Myelin P2 protein	B. taurus	P02690	Involved in binding and lipid transport
229		3.075	0.3844	0.141401	Beta-elicitin cryptogein	P. cryptogea	P15570	Induces local and distal defense responses (incompatible hypersensitive reaction) in plants from the solanaceae and cruciferae families. Elicit leaf necrosis and cause the accumulation of pathogenesis-related proteins. Might interact with the lipidic molecules of the plasma membrane
230	142	2.682	0.3832	-0.112933	Peptidyl-prolyl cis-trans isomerase FKBP1A	H. sapiens	FKB1A_HUMAN	May play a role in modulation of ryanodine receptor isoform-1 (RYR-1), a component of the calcium release channel of skeletal muscle sarcoplasmic reticulum. There are four molecules of FKBP12 per skeletal muscle RYR. PPIases accelerate the folding of prot
231		3.064	0.3829	0.169591	Protein At3g22680	A. thaliana	Q9LUJ3	Regulator of RNA-directed DNA methylation (RdDM). Binds to single-stranded methyl DNA. Involved in the assembly of RNA polymerase V (Pol V) transcription initiation or elongation complexes at the chromatin, as a component of the DDR complex.
232	143	2.68	0.3829	-0.545016	Prostaglandin-E(2) 9-reductase	O. cuniculus	P80508	Involved in oxidoreductase activity
233		2.673	0.3818	-0.610454	Beta-lactamase IMP-1	S. marcescens	P52699	Involved in zinc ion binding
234		2.277	0.3794	-1.48026	3-hydroxydecanoyl-[acyl-carrier-protein] dehydratase	E. coli	P0A6Q3	Necessary for the introduction of cis unsaturation into fatty acids. Catalyzes the dehydration of (3R)-3-hydroxydecanoyl-ACP to E-(2)-decenoyl-ACP and then its isomerization to Z-(3)-decenoyl-ACP. Can catalyze the dehydratase reaction for beta-hydroxyacyl-ACPs with saturated chain lengths up to 16:0, being most active on intermediate chain length. Is inactive in the dehydration of long chain unsa…
235		2.276	0.3794	-1.63565	Glyceraldehyde-3-phosphate dehydrogenase, glycosomal	T. cruzi	P22513	Carbohydrate transport and metabolism
236		3.007	0.3758	0.230198	7-alpha-hydroxysteroid dehydrogenase	E. coli	P0AET8	Lipid transport and metabolism
237	144	2.629	0.3755	-0.545145	Sulfotransferase family cytosolic 2B member 1	H. sapiens	O00204	Involved in sulfotransferase activity
238		2.245	0.3741	-1.52684	Beta-lactamase TEM	E. coli	P62593	TEM-type are the most prevalent beta-lactamases in enterobacteria; they hydrolyze the beta-lactam bond in susceptible beta-lactam antibiotics, thus conferring resistance to penicillins and cephalosporins. TEM-3 and TEM-4 are capable of hydrolyzing cefotaxime and ceftazidime. TEM-5 is capable of hydrolyzing ceftazidime. TEM-6 is capable of hydrolyzing ceftazidime and aztreonam. TEM-8/CAZ-2, TEM-16…
239		2.991	0.3739	1.18789	Tetracycline repressor protein class D	E. coli	P0ACT4	TetR is the repressor of the tetracycline resistance element; its N-terminal region forms a helix-turn-helix structure and binds DNA. Binding of tetracycline to TetR reduces the repressor affinity for the tetracycline resistance gene (tetA) promoter operator sites.
240	145	2.988	0.3735	0.498385	Glutathione S-transferase A1	H. sapiens	P08263	Involved in glutathione transferase activity
241	146	2.612	0.3731	-0.482086	Protein kinase C theta type	H. sapiens	KPCT_HUMAN	This is a calcium-independent, phospholipid-dependent, serine- and threonine-specific enzyme. Essential for T-cell receptor (TCR)-mediated T-cell activation, but is dispensable during TCR-dependent thymocyte development.
242		3.352	0.3724	0.338407	Archaerhodopsin-1	H. ezzemoluense	P69051	Light-driven proton pump. It may interact with bacterioruberin in the claret membrane.
243		2.975	0.3719	0.0743634	Trypanothione reductase	T. cruzi	P28593	Energy production and conversion
244		2.974	0.3717	0.758897	RdmC	S. purpurascens	Q54528	Involved in the biosynthesis of the anthracycline aclacinomycin which is an aromatic polyketide antibiotic that exhibits high cytotoxicity and is widely applied in the chemotherapy of a variety of cancers. Catalyzes the removal of the methoxy group from the C-15 position of aclacinomycin T and A to yield 15-demethoxyaclacinomycin T and A, respectively.
245	147	2.971	0.3714	0.430317	Actin, alpha skeletal muscle	O. cuniculus	P68135	Actins are highly conserved proteins that are involved in various types of cell motility and are ubiquitously expressed in all eukaryotic cells.
246	148	2.6	0.3714	-0.158534	Adenosine deaminase	B. taurus	P56658	Nucleotide transport and metabolism
247	149	2.228	0.3714	-1.40666	Coagulation factor X	H. sapiens	FA10_HUMAN	Factor Xa is a vitamin K-dependent glycoprotein that converts prothrombin to thrombin in the presence of factor Va, calcium and phospholipid during blood clotting.
248	150	2.963	0.3703	0.300661	Retinoic acid receptor gamma	H. sapiens	RARG_HUMAN	This is a receptor for retinoic acid. This metabolite has profound effects on vertebrate development. Retinoic acid is a morphogen and is a powerful teratogen. This receptor controls cell function by directly regulating gene expression.
249		2.961	0.3702	0.541727	Beta-lactamase	E. coli	AMPC_ECOLI	This protein is a serine beta-lactamase with a substrate specificity for cephalosporins.
250	151	2.955	0.3693	-0.00522932	Glucocorticoid receptor	H. sapiens	GCR_HUMAN	Receptor for glucocorticoids (GC). Has a dual mode of action: as a transcription factor that binds to glucocorticoid response elements (GRE) and as a modulator of other transcription factors. Affects inflammatory responses, cellular proliferation and diff
251	152	2.952	0.3691	0.656976	Cyclin-A2	H. sapiens	CCNA2_HUMAN	Essential for the control of the cell cycle at the G1/S (start) and the G2/M (mitosis) transitions.
252	153	2.951	0.3689	0.0183066	Histamine N-methyltransferase	H. sapiens	P50135	Inactivates histamine by N-methylation. Plays an important role in degrading histamine and in regulating the airway response to histamine
253		2.944	0.3679	0.492334	2,2-dialkylglycine decarboxylase	B. cepacia	P16932	Amino acid transport and metabolism
254	154	2.204	0.3674	-1.64502	Thyroid hormone receptor beta	H. sapiens	P10828	Nuclear hormone receptor that can act as a repressor or activator of transcription. High affinity receptor for thyroid hormones, including triiodothyronine and thyroxine.
255	155	2.935	0.3669	0.299189	Caspase-3	H. sapiens	CASP3_HUMAN	Involved in the activation cascade of caspases responsible for apoptosis execution. At the onset of apoptosis it proteolytically cleaves poly(ADP-ribose) polymerase (PARP) at a 216-Asp-
256	156	3.284	0.3649	0.212094	Retinol-binding protein I, cellular	H. sapiens	P09455	Involved in retinoid binding
257	157	2.553	0.3647	-0.722764	Cytochrome P450 2C9	H. sapiens	CP2C9_HUMAN	Cytochromes P450 are a group of heme-thiolate monooxygenases. In liver microsomes, this enzyme is involved in an NADPH-dependent electron transport pathway. It oxidizes a variety of structurally unrelated compounds, including steroids, fatty acids, and xe
258	158	2.538	0.3625	-0.255626	Glycogen phosphorylase, muscle form	O. cuniculus	P00489	Phosphorylase is an important allosteric enzyme in carbohydrate metabolism. Enzymes from different sources differ in their regulatory mechanisms and in their natural substrates. However, all known phosphorylases share catalytic and structural properties.
259	159	2.53	0.3614	-0.363851	3-hydroxy-3-methylglutaryl-coenzyme A reductase	H. sapiens	HMDH_HUMAN	This transmembrane glycoprotein is involved in the control of cholesterol biosynthesis. It is the rate-limiting enzyme of sterol biosynthesis.
260		2.168	0.3614	-1.73895	Calmodulin-5/6/7/8	S. tuberosum	Q7DMN9	Involved in calcium ion binding
261		2.888	0.361	-0.0612575	Uricase	A. flavus	Q00511	Secondary metabolites biosynthesis, transport and catabolism
262	160	2.514	0.3591	-0.93264	Nuclear receptor subfamily 1 group I member 2	H. sapiens	NR1I2_HUMAN	Orphan receptor; its natural ligand is probably pregnane. Binds to a response element in the CYP3A4 and ABCB1/MDR1 genes promoter. Activates its expression in response to a wide variety of endobiotics and xenobiotics.
263		2.148	0.3579	-1.61597	Aquaporin Z	S. flexneri	O68874	Carbohydrate transport and metabolism
264	161	2.844	0.3555	0.0858049	Neprilysin	H. sapiens	NEP_HUMAN	Thermolysin-like specificity, but is almost confined on acting on polypeptides of up to 30 amino acids. Biologically important in the destruction of opioid peptides such as Met- and Leu-enkephalins by cleavage of a Gly-Phe bond. Involved in the degradatio
265		2.476	0.3537	-1.10531	Chloramphenicol acetyltransferase 3	E. coli	P00484	Involved in chloramphenicol O-acetyltransferase activity
266	162	2.12	0.3533	-1.62433	Insulin-like growth factor 1 receptor	H. sapiens	IGF1R_HUMAN	This receptor binds insulin-like growth factor 1 (IGF1) with a high affinity and IGF2 with a lower affinity. It has a tyrosine-protein kinase activity, which is necessary for the activation of the IGF1-stimulated downstream signaling cascade.
267	163	2.817	0.3521	0.28109	Proto-oncogene tyrosine-protein kinase ABL1	H. sapiens	P00519	Involved in protein kinase activity
268	164	2.112	0.352	-2.16768	ADAM 17	H. sapiens	ADA17_HUMAN	Cleaves the membrane-bound precursor of TNF-alpha to its mature soluble form. Responsible for the proteolytic release of several other cell-surface proteins, including p75 TNF-receptor, interleukin 1 receptor type II, p55 TNF-receptor, transforming growth
269	165	3.143	0.3492	0.137341	Cellular retinoic acid-binding protein 2	H. sapiens	P29373	Involved in retinoid binding
270	166	2.792	0.349	0.327821	Aequorin-2	A. victoria	P02592	Involved in calcium ion binding
271	167	2.779	0.3474	-0.4632	Estrogen sulfotransferase, testis isoform	M. musculus	P49891	Involved in sulfotransferase activity
272		2.773	0.3467	0.189072	Pesticidal crystal protein cry1Aa	B. thuringiensis	P0A366	Promotes colloidosmotic lysis by binding to the midgut epithelial cells of many lepidopteran larvae.
273	168	2.77	0.3463	-0.0157842	Regulatory protein blaR1	S. aureus	P18357	Defense mechanisms and antibiotic binding
274	169	2.754	0.3442	0.239782	Vitamin D3 receptor	H. sapiens	VDR_HUMAN	Nuclear hormone receptor. Transcription factor that mediates the action of vitamin D3 by controlling the expression of hormone sensitive genes. Plays a central role in calcium homeostasis.
275	170	3.095	0.3439	-0.0337827	Epididymal-specific lipocalin-5	R. norvegicus	P06911	Associates with spermatozoa in the epididymal fluid but does not bind tightly to them. Binds both all-trans and 9-cis retinoic acid. May act as a retinoid carrier protein which is required for epididymal function and/or sperm maturation.
276	171	2.746	0.3433	0.05519	Neutrophil collagenase	H. sapiens	MMP8_HUMAN	Can degrade fibrillar type I, II, and III collagens.
277		2.394	0.342	-1.05725	Phosphonoacetaldehyde hydrolase	B. cereus	O31156	Involved in catalytic activity
278		2.393	0.3419	-1.15722	Nitrophorin-4	R. prolixus	Q94734	Involved in histamine and NO binding
279	172	2.718	0.3397	-0.288835	B-Raf proto-oncogene serine/threonine-protein kinase	H. sapiens	BRAF1_HUMAN	Involved in the transduction of mitogenic signals from the cell membrane to the nucleus. May play a role in the postsynaptic responses of hippocampal neuron.
280	173	2.695	0.3368	-0.319951	Heme oxygenase 1	R. norvegicus	P06762	Involved in heme oxygenase (decyclizing) activity
281	174	2.347	0.3353	-1.21394	Stromelysin-3	M. musculus	Q02853	Involved in protease activity
282	175	2.677	0.3347	-0.46456	Retinoic acid receptor alpha	H. sapiens	RARA_HUMAN	This is a receptor for retinoic acid. This metabolite has profound effects on vertebrate development. Retinoic acid is a morphogen and is a powerful teratogen. This receptor controls cell function by directly regulating gene expression.
283	176	2.676	0.3345	0.434754	Nitric oxide synthase, brain	R. norvegicus	P29476	Produces nitric oxide (NO) which is a messenger molecule with diverse functions throughout the body. In the brain and peripheral nervous system, NO displays many properties of a neurotransmitter. Inhibitory transmitter for non-adrenergic and non-cholinergic nerves in the colorectum. Probably has nitrosylase activity and mediates cysteine S-nitrosylation of cytoplasmic target proteins such SRR. In…
284	177	2.333	0.3333	-1.30567	Lanosterol synthase	H. sapiens	ERG7_HUMAN	Catalyzes the cyclization of (S)-2,3 oxidosqualene to lanosterol, a reaction that forms the sterol nucleus.
285	178	2.664	0.333	-0.692801	Phospholipase A2, membrane associated	H. sapiens	P14555	Involved in phospholipase A2 activity
286	179	2.996	0.3328	-0.0815625	Dual specificity mitogen-activated protein kinase kinase 1	H. sapiens	MP2K1_HUMAN	Catalyzes the concomitant phosphorylation of a threonine and a tyrosine residue in a Thr-Glu-Tyr sequence located in MAP kinases. Activates ERK1 and ERK2 MAP kinases.
287	180	2.652	0.3315	-0.118373	Heat shock protein HSP 90-beta	H. sapiens	P08238	Posttranslational modification, protein turnover, chaperones
288	181	2.978	0.3308	-0.250009	Adenylate cyclase type 2	R. norvegicus	P26769	Signal transduction mechanisms
289		2.975	0.3306	-0.0108037	PpcA	G. sulfurreducens	Q8GGK7	Involved in iron ion binding
290	182	2.969	0.3298	0.989673	Dihydropyrimidine dehydrogenase [NADP+]	S. scrofa	Q28943	Involved in pyrimidine base degradation. Catalyzes the reduction of uracil and thymine.
291		2.63	0.3288	-0.359977	Carminomycin 4-O-methyltransferase	S. peucetius	Q06528	Secondary metabolites biosynthesis, transport and catabolism
292		2.297	0.3282	-1.58465	DNA gyrase subunit B	E. coli	GYRB_ECOLI	DNA gyrase negatively supercoils closed circular double- stranded DNA in an ATP-dependent manner and also catalyzes the interconversion of other topological isomers of double-stranded DNA rings, including catenanes and knotted rings.
293	183	2.95	0.3277	0.00118896	Retinoic acid receptor beta	H. sapiens	RARB_HUMAN	This is a receptor for retinoic acid. This metabolite has profound effects on vertebrate development. Retinoic acid is a morphogen and is a powerful teratogen. This receptor controls cell function by directly regulating gene expression.
294		2.592	0.324	-0.783697	Protease	HIV Virus	Q9QM22	Involved in aspartic-type endopeptidase activity
295		2.911	0.3235	0.227466	Plasmepsin-2	P. falciparum	P46925	Involved in aspartic-type endopeptidase activity
296		2.264	0.3235	-1.69074	Lipid binding protein	B. thermofilus	P83812	NONE
297	184	2.9	0.3223	-0.084302	Fatty-acid amide hydrolase	R. norvegicus	P97612	Translation, ribosomal structure and biogenesis
298		2.894	0.3216	-0.406117	Streptogramin A acetyltransferase	E. faecium	VATD_ENTFC	Inactivates the A compounds of streptogramin antibiotics by acetylation, thus providing resistance to these antibiotics.
299	185	2.893	0.3214	0.0118461	Angiopoietin-1 receptor	H. sapiens	TIE2_HUMAN	This protein is a protein tyrosine-kinase transmembrane receptor for angiopoietin 1. It may constitute the earliest mammalian endothelial cell lineage marker. Probably regulates endothelial cell proliferation, differentiation and guides the proper pattern
